# Supplementary material for: Pre−treatment cytokines plus TPSA predict biochemical progression−free survival in prostate cancer metastasis and discriminate metastatic status: a retrospective study
Source: Front Immunol. 2025 Nov 27;16:1686570. doi: 10.3389/fimmu.2025.1686570 (PMC12695854; doi:10.3389/fimmu.2025.1686570)
Supplement: Supplementary file 4 [file Table4.xlsx]

## Sheet: 共
ID	AGE	SMOK	TRAN	CHE	DAT	TPSA（ng/ml）	6（pg/mL）	8（pg/mL）	10（pg/mL）	1β（pg/mL）	TNF-a（pg/mL）	Gleason
14353889	73	20	1	0	2025-03-20	5.061	97.54	14.59	9.17	2.5	2.5	6
1131073	85	30	1	0	2024-06-03	0.144	41.58	143.16	15.67	2.5	2.5	6
0000622741	89	20	1	0	2023-10-04	0.223	2.5	24.79	5.2	2.5	2.5	6
0002425979	68	20	1	0	2025-01-23	0.276	2.5	5.51	2.5	2.5	2.5	6
0012965166	77	40	1	1	2024-11-11	59.206	1.6	15.28	2.57	2.5	2.5	6
0013322138	77	0	1	0	2024-01-31	26.135	2.5	5.56	2.5	2.5	2.5	6
1323314	81	40	1	0	2024-05-28	0.008	6.79	12.78	2.5	2.5	2.5	6
14717693	73	30	1	0	2024-09-20	287.031	19.91	7.02	4.42	2.5	2.5	6
14926830	57	0	1	0	2024-09-11	100.2	2.5	18.89	4.48	2.5	2.5	6
0014981914	61	30	1	1	2024-11-14	375.224	5.5	34.1	2.5	2.87	2.5	6
0014497696	80	20	1	1	2025-01-16	0.013	7310.04	47.02	3.21	2.5	2.5	6
0002158111	75	40	1	1	2024-01-24	54.971	52.78	31.5	2.5	2.5	2.5	6
0002160660	68	40	1	1	2024-04-27	83.589	10.57	33.83	2.55	2.5	2.82	7
0014419074	75	40	1	0	2023-09-15	1000	40.47	51.56	58.93	2.5	2.5	7
0000669421	70	30	1	1	2023-09-08	14.902	40.47	51.56	6.11	2.5	2.5	7
0004855989	71	30	1	0	2023-07-20	7.512	3.64	4.16	2.5	2.5	2.5	7
1589726	55	0	1	1	2024-02-28	565.62	17.6	158.23	3.99	2.5	2.5	7
0002351627	60	0	1	1	2025-02-11	261.276	493.35	61.55	3.92	2.5	2.5	7
0013287352	85	50	1	1	2022-12-19	280.32	13.54	16.41	2.5	2.5	2.5	7
0015088872	84	60	1	0	2025-01-05	3.613	18.23	4.88	2.88	2.83	2.59	7
0002014404	76	0	1	0	2024/10/10	0.412	90.76	14.58	24.3	2.5	2.5	8
0014217503	73	40	1	0	2024-08-23	0.538	4.1	51.56	2.5	2.5	2.5	8
0004613744	79	0	1	0	2024-04-10	3.012	20.77	87	2.73	2.5	2.5	8
0000003440	67	20	1	1	2024-06-09	34.299	3.32	17.4781	4.72	2.5	2.5	7
0013530132	82	50	1	1	2024-04-05	0.027	30.25	114.05	5.61	3.79	2.5	7
0001702181	71	40	1	0	2024-08-17	46.15	12.66	43.71	4.3	2.5	2.5	7
0003538566	84	40	1	1	2024-03-09	300.372	44.35	57.28	3.96	2.5	3.02	7
0014584816	78	20	1	0	2024-01-25	142.28	3.12	31.07	3.04	2.5	2.5	7
0014163500	76	30	1	1	2023-12-22	760.592	30.14	25.07	2.5	2.5	2.5	7
0000095766	81	30	1	0	2023-12-07	254.093	22.62	16.57	3	2.5	2.5	8
0000607425	77	30	1	0	2023-12-19	2.349	24.77	27.86	3.68	4.06	2.5	7
0000605518	75	30	1	0	2023-10-11	357.733	3.57	9.14	2.5	2.5	2.5	7
0000156954	79	0	1	0	2023-10-12	90.306	13.56	26.38	15.97	2.5	2.5	7
0002171517	76	20	1	1	2021-01-18	3.406	5.32	4.79	3.84	2.49989	6.07	8
0014364345	77	30	1	0	2023-08-12	211.343	7.56	16.53	4.67	0.1	1.26	7
0000054738	81	40	1	1	2023-01-14	312.425	43.94	54.4	1.47	2.42762	0.83	7
0013708657	76	20	1	0	2022-07-08	12.654	8.64	5.96233	1.1	2.50361	2.33	7
0000814068	60	0	1	1	2023-05-19	0.126	1.3	43.27	1.39	2.49924	0.1	8
0000089915	77	30	1	1	2023-07-22	51.082	25.64	26.35	4.68	2.42	2.36	8
0000800333	79	40	1	0	2023-01-23	0.008	76.06	95.1906	25.37	2.54373	0.1	8
15132708	63	15	1	1	2025-03-19	0.797	5.5	4.94	3.38	2.5	2.5	8
673474	71	30	1	1	2025-03-01	12.3	4.29	10.23	4.09	2.5	2.5	8
674340	74	30	1	1	2023-01-20	45.2	4.87	6.06	2.5	2.4283	2.5	8
14581526	79	10	1	0	2024-01-16	9.125	75.14	17.28	2.5	2.5	2.5	8
513391	94	40	1	0	2024-05-17	8.542	2.5	20.91	2.5	2.5	2.5	8
14669915	65	30	1	0	2024-04-19	294.397	49.47	41.97	6.47	2.5	3.35	8
14259204	64	20	1	0	2023-12-30	30.444	5.14	10.18	2.67	2.5	2.5	7
13190398	76	0	1	1	2024-07-09	66.247	6.6	11.2	3.43	2.5	2.5	7
699357	60	0	1	0	2024-01-22	26.507	2.6	7.69	2.5	2.5	2.5	7
0000669494	74	10	1	1	2025/2/25	11.5	16.16	6.87	3	3.43	2.5	7
0006155134	77	40	1	0	2023/7/24	1000	6.43	6.87	15.97	2.5	2.5	7
0014541383	70	0	1	1	2025/3/5	17.087	18.14	16.46	9.75	2.5	2.5	7
0014761830	70	40	1	0	2024-12-19	0.133	60.66	37.01	2.5	2.5	2.27	8
0001184137	74	0	1	0	2024-04-19	392.206	70.93	8.48	9.75	2.5	2.5	7
0001892139	78	60	1	1	2025-03-12	116.57	32.04	38.01	5.03	2.5	2.5	7
0014606518	54	20	1	1	2024-02-15	468.547	2.5	2.5	3.43	2.5	2.5	7
0014004855	86	40	1	1	2023-02-15	78.346	114.91	22.5	5.72	2.5	2.5	8
0000036978	74	50	1	0	2024-04-13	390.297	6.43	98.52	5.2	2.5	2.5	8
0013016390	63	40	1	1	2023-12-29	4.89	2.91	5.56	2.5	2.5	2.5	8
0014185815	67	40	1	1	2023-04-14	364.361	19.91	4.88	4.48	2.5	1.26	7
0000085693	72	50	1	0	2023-10-10	82.425	5.46	8.3	5.1	2.5	2.5	7
0001452207	69	0	1	0	2022-10-15	870.073	2.5	13.33	2.5	3.04	2.5	7
0002432918	76	10	1	0	2023-07-21	302.756	29.18	3	2.5	3.96	2.5	8
0000707897	73	10	1	0	2022-07-30	2.698	17.81	6.56	2.5	2.5	2.5	8
0000130652	94	0	1	0	2019-04-09	20.954	28.82	15.41	12.68	2.5	2.5	8
0001150755	57	0	1	1	2023-05-26	87.95	36.45	23.94	7.78	2.5	2.5	8
0002369566	80	40	1	0	2022-01-10	1000	3.57	16.46	15.67	2.5	2.5	8
0014097451	76	30	1	0	2023-02-09	521.148	14.11	57.28	2.5	2.5	2.5	8
0006311057	63	0	1	1	2022/7/13	14.766	5.61	1.42	2.5	2.5	2.5	9
0002438068	72	30	1	0	2025-02-07	0.913	100.35	14.28	19.11	2.5	2.5	9
0001336852	66	10	1	0	2024-06-12	43.471	16.16	158.23	4.38	2.5	2.5	8
0014735986	74	30	1	1	2024-08-15	561.174	3.54	6.56	2.5	2.5	2.5	8
0002099405	71	30	1	1	2024/12/23	577.47	57.11	66.71	4.77	2.5	2.5	8
0015014399	70	40	1	0	2024-11-22	136.53	3.23	2.96	2.5	2.5	2.5	9
0002136339	58	0	1	1	2024/2/26	10.892	6.76	6.91	2.6	2.5	2.5	9
0002060118	53	0	1	1	2024/10/7	1000	14.06	38.01	5.62	2.5	2.5	9
0002227988	63	40	1	1	2024-09-16	150.1	10.87	21.14	2.5	2.5	2.5	9
0001336852	66	0	1	0	2024-06-12	43.471	16.16	158.23	4.38	2.5	2.5	8
0001113144	87	60	1	1	2024-08-21	28.848	22.19	16.63	8.71	2.5	2.5	8
0001025144	65	23	1	1	2021-04-12	4.131	28.58	23.27	2.5	2.5	2.5	8
0014622087	77	35	1	0	2024-02-19	647.11	6.43	31.39	2.86	2.5	2.5	9
0014838655	72	0	1	1	2024-07-27	230.18	11.96	13.39	2.5	2.5	2.5	8
0001336852	66	20	1	0	2024-06-12	50.027	16.16	158.23	4.38	2.5	2.5	8
0002552058	61	20	1	1	2024-03-27	90	26.56	33.02	9.92	2.5	2.5	8
0014687097	88	40	1	0	2024-04-20	67.26	8.22	54.93	2.5	2.5	2.5	9
0001565462	76	30	1	1	2024/4/10	78.067	42.51	60.34	6.86	2.5	2.5	9
0001991686	72	20	1	0	2024-01-17	125.021	20.61	17.23	4.55	2.5	2.5	9
0001084765	83	40	1	0	2024-02-20	0.008	4.79	4.02	2.5	2.5	2.5	8
0002183175	74	50	1	0	2023-01-11	16.273	13.98	31.5	2.5	2.5	2.5	8
0014335074	73	50	1	0	2023-07-25	18.71	3.35	7.87	0.1	0.74	2.24	8
0005258877	81	0	1	1	2023-11-03	1.476	9.36	13.02	2.5	2.5	2.5	9
0013424245	67	45	1	1	2022-01-25	123.634	3.3	43.27	2.09	2.49904	0.1	9
0002274955	70	0	1	0	2021-06-30	116.747	5.16	43.27	1.3	2.50167	59.14	9
0000101279	72	30	1	1	2024-03-21	1.209	237.22	178.824	41.8	2.33876	4.88	9
0001670019	75	0	1	1	2023-10-18	78	218.65	106.33	31.3	2.5	2.5	9
14225844	75	20	1	1	2023-05-30	671.016	19.08	39.5594	1.23	2.5	2.5	9
0001062554	75	20	1	1	2020-12-04	4.02	1.96	4.85703	2.74	2.50998	0.44	9
0014419549	68	20	1	0	2023-09-22	89.369	2.59	7.75	2.89	2.5	2.5	9
0000211043	83	0	1	0	2021-06-18	0.837	31.18	44.1111	3.14	2.42062	2.72	9
0001672972	66	30	1	1	2023-08-18	10.465	24.7	149.74	9.1	2.87	2.27	9
0002187624	86	50	1	0	2021-09-15	106.675	2.7	332.469	2.25	2.499	0.1	9
0000836133	57	25	1	1	2023-08-05	0.038	136.64	29.0294	14.17	2.58444	0.1	9
0000644083	75	0	1	0	2023-09-30	72.646	26.48	31.1383	13.65	2.5151	2.5	9
0014077831	62	0	1	1	2023-06-16	56.17	18.53	21.27	0.1	2.50231	0.1	9
0004630307	72	50	1	0	2023-05-05	33.152	33.56	43.27	1.86	2.51789	0.37	9
0001399858	65	0	1	0	2023-04-08	1000	33.76	5.81034	2.17	3.22675	0.1	9
0014111049	64	0	1	1	2023-04-14	1000	21	18.074	4.39	2.51094	2.25	9
0000630668	77	45	1	1	2023-04-28	1000	148.28	36.6353	8.5	3.50557	2.36	8
0000613797	78	50	1	0	2024-07-11	1000	106.05	159.32	8.72	2.5	2.5	8
0014111049	64	0	1	0	2023-04-14	0.611	21	11.5388	4.39	2.41947	2.25	8
0001696501	80	0	1	0	2023-03-10	0.009	31.05	10.9723	2.92	2.49224	0.02	9
0014108918	84	0	1	0	2023-02-21	42.045	6.65	43.27	0.1	2.50261	2.35	9
0000786042	67	0	1	1	2022-10-19	37.693	19.05	139.558	0.1	2.49385	2.15	9
0013063398	66	45	1	1	2021-06-24	64.156	2.12	3.45957	2.03	2.49976	15.8	9
15150909	73	0	1	0	2025-03-13	2000	2.5	5.5	2.5	2.5	2.5	9
1678030	77	30	1	1	2020-09-09	2.537	4.66	4.85177	1.65	2.48453	0.91	9
2013071	77	26	1	1	2025-03-21	1000	60.03	11.71	4.83	2.5	2.5	9
2060118	53	0	1	1	2024-10-07	1000	14.06	38.01	5.62	2.5	2.5	9
13850491	85	10	1	1	2025-01-25	0.98	3.64	22.84	2.5	2.5	2.5	9
13715271	80	0	1	1	2025-03-15	4.61	21.51	24.21	11.88	5.85	2.5	9
6311057	63	0	1	1	2022-07-13	14.766	5.61	34.7466	1.42	2.50196	2.5	9
14898550	70	10	1	0	2024-08-27	7.538	2.5	5.79	2.5	2.5	2.5	9
14021966	75	10	1	0	2022-12-15	1157	30.61	43.27	2.5	2.48245	2.5	9
1041777	68	0	1	0	2024-09-14	0.008	27.13	13.06	2.5	2.5	2.5	9
14846682	89	0	1	0	2024-07-23	1000	114.91	23.44	5.62	2.5	2.5	9
2175636	79	2	1	0	2024-05-17	382.655	50.88	72.41	5.06	2.64	3.92	9
1032095	79	0	1	0	2023-08-09	51.991	26.28	7.37321	2.5	0.271357	2.5	9
14767700	71	40	1	0	2025-03-25	59.689	30.3	53.5668	2.96	2.5175	2.5	9
144448	92	0	1	0	2023-07-31	8.077	25.7	46.29	3.78	2.5	2.57	9
0014943280	75	0	1	1	2024/9/23	287.282	30.37	5.56	2.5	2.5	2.5	9
0005341987	73	50	1	1	2024-04-04	1000	67.83	3.31	2.5	2.5	2.5	9
0000671995	67	30	1	0	2025-02-17	0.438	18.23	3.69	4.67	2.5	2.5	9
0014105497	74	40	1	1	2024/11/13	0.012	109.57	3.82	2.67	12.88	2.5	8
0001167951	66	0	1	1	2025-02-24	67.173	49.47	3.08	2.5	2.5	2.5	8
0013484980	61	3	1	1	2024-09-26	276.198	3.35	207.23	5.06	2.5	2.5	8
0013672215	68	25	1	1	2025-02-26	4.9	15.71	25.85	2.5	2.5	4.38	9
0014694143	77	0	1	1	2025-01-07	0.015	28.23	8.48	2.5	2.5	2.5	9
0014830113	72	20	1	0	2024-07-19	838.254	18.14	4.88	3.17	2.5	2.5	9
0013776402	76	30	1	0	2024-11-27	164.168	23.36	11.18	5.32	2.5	4.91	9
0001356079	62	0	1	0	2024-03-15	343.311	60	16.57	4.38	2.5	2.5	9
0014411784	72	30	1	1	2024-03-28	1000	509.5	57.28	8.05	2.5	2.5	8
0006019483	64	0	1	0	2024-01-14	40.496	2.5	9.66	4.48	2.5	2.5	8
0003272973	58	40	1	1	2023-08-31	59.853	2.5	11.86	2.5	2.5	2.5	8
0014379325	73	0	1	1	2023-11-01	294.621	3.12	39.18	5.62	2.5	2.5	9
0000160614	76	20	1	0	2023-11-04	136.777	12.74	1.42	2.5	2.5	2.5	9
0014379325	73	20	1	0	2023-10-12	321.05	2.77	16.46	7.24	2.5	2.5	9
0013002320	74	20	1	1	2025-02-15	1000	2.5	3.47	5.1	2.5	2.5	9
0000706453	63	15	1	0	2023-09-05	450.932	5.61	4.88	8.55	2.5	2.5	9
0014152732	68	0	1	0	2023-03-21	71.267	6.6	18.59	6.86	2.5	2.5	9
0014239098	66	30	1	1	2023-07-21	495.762	18.23	9.66	2.59	3.96	2.5	8
0000135080	75	8	1	0	2024-04-22	6.89	11.44	5.51	7.5	2.5	2.5	8
0013100403	64	0	1	0	2023-10-05	820.712	18.23	41.97	4.38	2.5	2.5	8
0000606358	76	0	1	1	2023-06-15	144.984	7.43	3.08	42.07	2.5	3.02	9
0000641014	77	0	1	0	2023-03-17	173.301	63.51	15.41	4.77	2.5	2.5	9
0001860164	76	50	1	0	2022-01-04	600.503	63.51	98.52	7.67	2.5	2.5	9
0014024112	66	40	1	1	2022-12-20	499.863	28.82	17.28	42.07	2.5	2.5	9
0000617267	81	0	1	0	2025/1/24	900.136	6.45	6.2	2.51	2.5	2.5	10
0002416590	62	10	1	1	2025-01-21	18.832	60.66	207.23	18.34	2.5	2.5	10
0013384434	89	30	1	0	2024-11-12	1000	2.5	6.06	2.5	2.5	2.5	8
0002188485	68	20	1	0	2024/11/26	48.338	5.78	4.91	5.2	2.5	2.5	8
0000627112	75	20	1	0	2024/3/25	1.261	5.74	24.79	3.16	2.64	2.5	8
0001598738	79	40	1	0	2024-04-13	1.912	37.18	98.52	7.5	3.56	2.5	10
0000716072	66	45	1	1	2023/8/9	0.633	71.78	752.18	42.07	0.3	2.16	10
0000120350	88	0	1	0	2021-10-22	125.308	9.32	6.19257	2.02	2.50429	56.65	8
0002135788	75	0	1	1	2020-12-23	2.922	4.76	2.66	3.48	2.50073	2.50073	8
0001212183	76	0	1	0	2023-04-25	5.456	28.1	79.3586	0.29	2.51573	0.1	8
0000009632	78	40	1	1	2023-10-03	0.032	8846.67	334.691	79.43	8.06612	3.45	10
0003719762	71	0	1	1	2022-06-27	262.44	22.04	24.7	2.5	2.50524	0.1	8
0006067515	44	20	1	0	2022-08-12	27.551	1.62	12.0508	1.73	2.49796	0.1	8
97041	78	0	1	0	2024-04-22	54.879	48.37	40	2.5	2.5	2.5	8
0002135219	79	20	1	0	2025-01-03	36.392	5.14	207.23	5.62	2.5	2.5	10
0000659132	70	0	1	0	2024-02-07	77.414	4.37	5.56	2.57	2.5	2.5	10
0001108412	72	0	1	1	2023-05-18	26.34	12.53	16.07	8.72	2.5	2.5	10
0014091803	73	0	1	0	2023-02-03	21.609	60.82	5.86	3.15	2.5	2.5	10
0013006299	77	30	1	1	2023-10-20	10.013	2.5	2.5	4.13	2.5	2.5	10
0014543990	65	0	0	0	2023-12-29	11.819	509.5	45.85	24.54	2.5	2.5	7
0014387656	62	0	0	0	2023-12-21	4.598	36.12	60.5	6.03	2.5	4.91	8
0001856628	74	0	0	0	2023-12-29	49.77	42.15	164.95	2.5	2.5	2.5	7
0000075506	80	30	0	0	2023-12-28	0.02	14.64	19.72	2.5	2.5	2.5	9
0001988715	78	0	0	0	2024-01-04	40.975	4.05	11.07	2.5	2.5	2.5	8
16098	83	0	0	0	2023-10-27	1.389	10.78	16.07	2.5	2.5	2.5	9
0014525726	67	0	0	0	2024-01-04	4.282	4.99	15.41	2.5	2.5	2.5	8
0002286555	63	40	0	0	2024-01-04	5.325	5.23	15.94	2.5	2.5	2.5	7
0014259204	64	0	0	0	2023-12-29	30.444	5.14	10.18	2.67	2.5	2.5	7
0005258877	81	0	0	0	2023-11-03	1.476	9.36	13.02	2.5	2.5	2.5	8
0014540750	67	40	0	0	2023-12-28	8.775	12.53	98.01	4.83	2.5	2.5	9
0014564800	75	0	0	0	2024-01-08	143.978	29.28	47.66	4.38	2.5	2.5	9
0002187791	75	0	0	0	2024-01-06	9.855	174.46	66.16	5.03	2.5	2.5	8
0001511646	72	0	0	0	2023-12-20	16.166	7.43	18.59	2.5	2.5	2.94	9
0000156110	88	0	0	0	2024-01-10	23.533	57.01	23.7	6.11	2.5	2.5	8
0002379008	65	0	0	0	2023-12-26	21.23	4.72	38.98	3.17	2.5	2.5	8
0001125907	74	40	0	0	2024-01-01	5.243	7.15	12.25	2.5	3.21	2.5	9
0000080004	62	0	0	0	2024-01-04	5.987	2.5	9.66	2.5	2.5	2.5	9
0002340702	62	0	0	0	2024-01-12	8.107	45.03	16.12	4.85	2.5	2.5	8
0000001146	74	0	0	0	2024-01-17	38.501	2.5	10.5	2.5	2.5	2.5	9
0002013044	67	0	0	0	2024-01-26	6.556	118.36	24.35	10.43	2.5	2.5	9
0001991686	72	0	0	0	2024-01-15	1000	8.91	12.51	2.97	2.59	2.5	9
0013894366	72	0	0	0	2024-01-12	10.753	52.78	31.27	10.02	2.5	2.5	9
0000605491	76	0	0	0	2024-01-13	13.738	1066.55	125.38	12.33	2.5	2.5	8
0000644083	75	0	0	0	2023-09-26	72.646	34.45	33.37	12.91	2.5	2.5	7
0000062527	77	0	0	0	2024-01-22	7.73	3.22	5.86	2.5	2.5	2.5	7
0014584808	80	0	0	0	2024-01-19	22.533	12.74	9.65	2.5	2.5	2.5	8
0001466166	81	0	0	0	2024-01-19	0.053	75.39	46.34	2.5	2.5	2.5	8
0013945284	61	0	0	0	2024-01-19	12.585	67.83	37.01	8.72	2.82	2.5	9
0002121636	69	0	0	0	2024-01-19	8.229	99.04	37.06	11.55	2.5	2.5	9
0014567555	64	40	0	0	2024-01-11	14.823	3.17	6.87	2.5	2.5	2.5	9
0001575274	63	0	0	0	2024-01-17	13.045	91.36	39.18	2.5	2.5	2.5	9
0000048474	81	0	0	0	2024-02-09	26.797	63.71	30.86	13.65	2.5	2.5	7
0001863499	67	0	0	0	2024-01-22	0.241	63.66	30.75	6.27	2.5	4.38	8
0014581256	69	0	0	0	2024-01-16	5.32	2.5	7.25	2.5	2.5	2.5	7
0014552746	75	0	0	0	2024-01-03	6.567	4.53	21.52	2.5	2.5	2.5	8
0014555379	74	0	0	0	2024-01-25	5.77	11.09	6.97	4.25	2.5	2.5	9
0000097223	65	0	0	0	2024-01-19	5.202	5.46	8.84	2.5	2.5	2.5	7
0003215807	58	0	0	0	2024-01-17	8.129	17.17	9	6.74	2.5	2.5	9
0000212095	74	0	0	0	2024-01-25	2.407	3.62	9.32	2.85	2.5	2.5	9
0014576447	74	0	0	0	2024-02-02	6.159	7310.04	698.58	86.17	12.88	2.5	9
0001670200	72	0	0	0	2024-02-21	14.038	4.37	8.9	2.5	3.96	2.5	7
0005429829	81	0	0	0	2024-01-24	453.205	6.81	11.86	2.5	2.5	2.5	9
0014271656	76	0	0	0	2024-01-24	2.752	109.57	47.81	7.3	2.5	2.5	7
0005409974	61	0	0	0	2024-01-27	38.097	10.16	21.07	4.99	2.5	3.35	7
0013484360	58	0	0	0	2024-01-26	0.911	14.11	24.88	7.24	7.05	4.08	9
0001775580	68	0	0	0	2024-01-27	4.81	4.86	18.06	2.5	2.5	2.5	7
0014593714	68	0	0	0	2024-02-05	49.974	103.91	8.83	10.92	2.5	2.5	9
0013322138	77	0	0	0	2024-01-31	26.135	2.5	5.56	2.5	2.5	2.5	9
0013776578	74	0	0	0	2024-01-31	8.37	15.48	12.07	2.5	2.5	2.5	7
0002142613	65	0	0	0	2024-01-29	5.393	2.99	6.21	2.5	2.5	2.5	8
0000657129	71	40	0	0	2024-02-23	10.379	18.14	14.14	2.5	2.5	2.5	7
0001119400	71	0	0	0	2024-03-18	9.147	82.65	24.09	8.51	2.5	2.5	7
15205128	79	0	0	0	2025-03-19	437.302	2.5	3.08	2.5	2.5	2.5	9
13593084	78	0	0	0	2025-03-19	8.889	63.51	19.61	15.32	2.5	2.5	7
1114751	66	0	0	0	2025-03-13	15.12	31.82	11.78	11.99	2.5	2.5	7
178555	69	0	0	0	2025-03-12	23.456	40.47	11.08	8.47	2.5	2.5	7
742800	56	0	0	0	2025-03-11	8.037	11.83	3.86	2.5	2.5	2.5	7
701155	72	0	0	0	2025-03-18	21.6	31.24	9.99	3.97	2.5	2.5	6
3513566	59	20	0	0	2025-03-14	14.9	33.83	6.51	13.06	2.5	2.5	7
15180797	80	30	0	0	2025-03-18	13.726	56.51	15.14	12.97	2.5	2.5	6
14974001	68	0	0	0	2025-03-11	0.098	43.38	16.84	6.97	2.5	2.5	8
629567	77	20	0	0	2025-03-05	33.747	2.77	89	2.5	2.5	2.5	8
178555	69	0	0	0	2025-03-12	23.456	40.47	11.08	8.47	2.5	2.5	7
15115478	66	0	0	0	2025-03-14	6.771	57.07	15.53	9.75	3.45	3.68	7
15192539	71	0	0	0	2025-03-13	6.929	36.45	42.98	2.5	2.5	2.5	7
2506166	59	0	0	0	2025-03-06	8.597	52.77	10	3.21	2.5	2.5	7
1681493	78	30	0	0	2025-03-06	16.25	35.88	17.73	6.05	2.5	2.5	7
15152285	68	0	0	0	2025-02-19	5.739	2.5	2.5	2.5	4.69	2.5	7
1647718	74	0	0	0	2025-02-28	4.835	41.86	11.61	2.5	2.5	2.5	6
1990926	70	0	0	0	2025-03-06	2.377	148.92	16.22	3.44	2.5	2.5	7
15170901	79	0	0	0	2025-02-24	16.58	109.56	23.32	12.12	2.5	2.5	7
15096645	64	0	0	0	2025-02-28	8.405	199.38	19.27	9.56	2.5	2.5	8
1163392	66	10	0	0	2025-02-27	13.65	48.82	8.65	2.5	2.5	2.5	7
15161362	76	0	0	0	2025-02-27	21.88	21.66	4.45	2.5	2.5	2.5	7
15160091	65	0	0	0	2025-02-21	12.22	28.82	16.46	8.72	2.5	2.5	7
13810458	75	0	0	0	2025-02-24	2.21	70.93	34.1	19.4	2.5	2.5	8
2455137	68	0	0	0	2025-02-21	28.726	81.85	19.63	8.05	2.5	2.5	8
1070616	56	0	0	0	2025-02-19	8.459	51.46	11.94	7.67	2.5	2.5	7
5768366	71	40	0	0	2025-02-17	6.332	2.5	6.85	3.4	45.35	2.5	7
14140794	71	0	0	0	2025-02-14	7.25	11.44	13.33	2.67	2.5	2.5	6
14237797	77	0	0	0	2025-02-14	1.587	3.35	8.75	4.84	2.5	2.5	9
13965123	85	0	0	0	2025-03-04	8.528	157.27	35.69	11.71	2.5	2.5	7
1708514	85	0	0	0	2025-02-18	19.372	58.49	23.94	12	2.5	2.5	7
15160091	65	0	0	0	2025-02-21	12.22	28.82	16.46	8.72	2.5	2.5	7
5353303	72	0	0	0	2025-02-20	14.561	29.97	5.75	5.72	2.9	2.5	7
15136537	79	50	0	0	2025-02-24	62.857	25.86	11.18	9.21	2.5	2.5	9
46427	74	0	0	0	2025-02-20	4.65	60	11.59	20.77	2.5	2.5	7
15088175	72	40	0	0	2025-02-13	7.6	39.34	13.01	11.68	2.5	2.5	6
109058	64	0	0	0	2025-02-13	10.302	52.04	10.91	4.07	2.5	2.5	7
767132	65	0	0	0	2025-02-10	4.552	22.21	13.92	3.99	2.5	2.5	8
1595762	57	0	0	0	2025-02-13	5.351	41.62	14.32	8.55	2.5	2.5	6
2370332	66	0	0	0	2025-01-13	4.292	7.39	3.82	5.1	2.5	2.5	6
3132052	68	0	0	0	2025-02-07	0.014	185.99	31.83	6.79	3.95	2.5	7
1218856	67	50	0	0	2025-02-11	4.294	28.23	7.69	58.93	3.43	2.5	7
15138299	68	0	0	0	2025-02-07	0.5	116.4	19.71	7.23	2.5	2.5	9
2004187	60	40	0	0	2025-02-06	5.77	48.65	11.7	12.68	2.5	2.5	6
1367152	71	50	0	0	2025-02-04	12.527	32.96	11.13	5.32	2.5	2.5	7
12954277	86	0	0	0	2025-01-29	4.311	2.5	2.5	4.13	2.5	2.5	8
15122594	51	20	0	0	2025-01-29	7.876	20.01	3.81	2.5	2.5	2.5	7
13850491	85	0	0	0	2025-01-25	0.98	3.64	22.84	2.5	2.5	2.5	9
614530	76	20	0	0	2025-01-10	4.822	49.76	11.91	3.15	2.5	2.5	6
13067082	62	0	0	0	2025-01-24	8.54	29.18	14.15	2.5	2.5	2.5	8
15099566	78	0	0	0	2025-02-01	8.22	27.58	7.89	2.59	2.5	2.5	7
15104711	78	0	0	0	2025-01-23	5.643	40.47	5.56	2.5	2.5	2.5	7
15110047	77	40	0	0	2025-01-17	50.732	3.64	2.5	2.5	2.5	2.5	7
1305915	65	0	0	0	2025-01-20	9.88	20.95	13.35	3.87	2.5	2.5	7
907892	69	0	0	0	2025-01-17	3.493	28.67	9.83	7.78	2.5	2.5	6
1989747	79	0	0	0	2025-01-13	10.264	2.5	2.5	2.5	2.5	2.5	7
834587	65	0	0	0	2025-01-20	21.504	23.36	6.84	2.5	2.5	2.5	6
159692	69	0	0	0	2025-01-16	4.874	14.69	2.93	10.29	2.5	2.5	7
30286	72	10	0	0	2025-01-02	20.738	2.5	3.31	2.5	2.5	2.5	9
1581737	72	30	0	0	2025-01-02	0.024	2.5	3	2.5	2.5	2.5	8
15079886	81	60	0	0	2025-01-10	49.504	17.1	13.99	3	2.5	2.5	7
15079784	68	0	0	0	2025-01-07	15.75	70.96	17.42	2.5	2.5	2.5	7
15059371	57	0	0	0	2025-01-06	0.058	17.81	3.47	2.5	2.5	2.5	7
0015136537	79	50	0	0	2025/2/24	62.857	25.86	11.18	9.21	2.5	2.5	9
0000046427	74	0	0	0	2025-02-20	6.502	60	11.59	20.77	2.5	2.5	7
0005964187	61	0	0	0	2025-02-17	32.005	17.6	8.48	5.82	2.5	2.5	7
0015118557	69	0	0	0	2025-02-11	72.074	4.86	2.5	2.5	2.5	2.5	10
0015088175	72	40	0	0	2025-02-13	5.875	39.34	13.01	11.68	2.5	2.5	7
0002351627	60	0	0	0	2025-02-11	261.276	493.35	61.55	3.92	2.5	2.5	8
0001442746	75	0	0	0	2025-02-17	0.265	16.19	6.78	9.07	2.5	2.5	8
0013287352	85	50	0	0	2022-12-19	80.643	60.82	31.5	2.5	2.5	2.5	8
0002438068	72	0	0	0	2025-02-07	0.913	100.35	14.28	19.11	2.5	2.5	9
0015110047	77	60	0	0	2025-01-17	50.732	2.5	2.5	3.64	2.5	2.5	7
0005964187	61	0	0	0	2025-02-17	32.005	17.6	8.48	5.82	2.5	2.5	7
0000109058	64	0	0	0	2025-02-13	10.302	52.04	10.91	4.07	2.5	2.5	7
0000767132	65	0	0	0	2025-02-10	0.599	22.21	13.92	3.99	2.5	2.5	7
0013820135	81	55	0	0	2025-02-14	1.611	30.37	11.57	5.62	2.5	2.5	8
0001613640	77	40	0	0	2020-09-24	115.792	41.62	11.7	3.44	2.5	2.5	7
0000842171	58	30	0	0	2024-10-28	84.439	41.62	5.51	12.33	2.5	2.5	8
0001740979	72	0	0	0	2025-02-06	0.483	58.66	8.3	7.1	2.5	2.5	7
0000617267	81	0	0	0	2025/1/24	900.136	6.45	6.2	2.51	2.5	2.5	10
0014240298	64	0	0	0	2023/5/24	202.633	27.13	7.69	11.55	2.5	2.5	9
0002416590	62	0	0	0	2025-01-21	18.832	60.66	207.23	18.34	2.5	2.5	10
0002425979	68	0	0	0	2025-01-23	0.276	2.5	5.51	2.5	2.5	2.5	7
0015088872	84	60	0	0	2025-01-05	3.613	18.23	4.88	2.88	2.83	2.59	8
0001336852	66	0	0	0	2024-06-12	43.471	16.16	158.23	4.38	2.5	2.5	9
0013384434	89	0	0	0	2024-11-12	1000	2.5	6.06	2.5	2.5	2.5	10
0001136048	71	50	0	0	2025-02-04	348.317	41.58	13.92	9.1	2.5	2.5	9
0013002320	75	0	0	0	2025-02-15	1000	41.58	19.61	4.84	2.5	2.5	8
0014735986	74	0	0	0	2024-08-15	561.174	3.54	6.56	2.5	2.5	2.5	9
0002099405	71	0	0	0	2024/12/23	545.78	257.11	26.71	4.77	2.5	2.5	9
0013853182	61	0	0	0	2024-12-16	6.379	18.23	6.06	2.5	2.5	2.5	9
0001171587	70	0	0	0	2024/12/7	0.035	2.5	4.54	2.5	2.5	2.5	10
0001647718	74	0	0	0	2025-02-25	4.835	41.86	11.61	2.5	2.5	2.5	6
0014890902	56	30	0	0	2024/8/17	52.227	6.69	3.69	2.5	3.04	2.5	9
0002334095	70	0	0	0	2024-08-07	3.23	6.63	2.5	2.5	2.5	2.5	8
0001097994	83	0	0	0	2025-02-20	1000	9.36	158.23	12	2.5	2.5	9
0001924507	74	0	0	0	2025-02-24	6.13	2.5	8.02	28.56	2.5	2.5	6
0015160091	65	0	0	0	2025-02-21	12.22	28.82	16.46	8.72	2.5	2.5	7
0013810458	75	0	0	0	2025-02-26	2.21	70.93	34.1	19.4	2.5	2.5	8

## Sheet: 复升
ID	AGE	SMOK	CHE	FIRST-TIME	UP-TIME	PSA	6（pg/mL）	8（pg/mL）	10（pg/mL）	1β（pg/mL）	TNF-a（pg/mL）	time(M)
2135788	75	0	1	2023-09-15	2025-04-18	2.922	4.76	2.66	3.48	2.5	2.5	19.3667
0002160660	68	0	1	2023-09-18	2024-04-27	83.589	10.57	33.83	2.55	2.5	2.82	7.4
0002351627	60	0	1	2024-01-16	2025-02-15	261.276	493.35	61.55	3.92	2.5	2.5	13.2
0013287352	85	50	1	2023-06-14	2025-01-07	280.324	13.54	16.41	2.5	2.5	2.5	19.1
0002099405	71	0	1	2022-06-11	2022-07-06	577.47	57.11	66.71	4.77	2.5	2.5	0.833333
0012965166	77	40	1	2022-01-07	2024-11-08	59.206	1.6	15.28	2.57	2.5	2.5	34.5333
0013672215	68	40	1	2023-09-18	2025-05-17	152.85	10.66	13.06	6.47	2.5	4.38	20.2333
0000054738	81	40	1	2022-03-07	2022-06-26	312.425	43.94	54.4	1.47	2.42762	0.83	3.7
0000089915	77	30	1	2022-02-07	2023-01-25	51.082	25.64	26.35	4.68	2.42	2.36	11.7333
13190398	76	0	1	2024-03-05	2025-02-26	66.247	6.6	11.2	3.43	2.5	2.5	11.9333
0001892139	78	60	1	2023-03-14	2023-10-24	116.571	32.04	38.01	5.03	2.5	2.5	7.46667
0014004855	86	40	1	2023-04-27	2024-01-06	78.346	114.91	22.5	5.72	2.5	2.5	8.46667
0013016390	63	40	1	2024-01-25	2024-05-10	4.885	2.91	5.56	2.5	2.5	2.5	3.53333
0001150755	57	0	1	2022-08-16	2023-05-05	87.948	36.45	23.94	7.78	2.5	2.5	8.73333
0002227988	63	40	1	2023-09-25	2025-03-21	150.102	19.87	21.14	2.5	2.5	2.5	18.1
0001025144	65	23	1	2021-10-27	2024-01-10	4.131	28.58	23.27	2.5	2.5	2.5	26.8333
0014622087	77	35	1	2024-06-06	2025-04-03	647.111	6.43	31.39	2.86	2.5	2.5	10.0333
0014077831	62	0	1	2023-05-09	2024-01-26	56.167	18.53	21.27	0.1	2.50231	0.1	8.73333
0000613797	78	50	1	2022-02-23	2023-09-27	1000	106.05	159.32	8.72	2.5	2.5	19.3667
13715271	80	0	1	2023-04-03	2025-03-10	4.604	21.51	24.21	11.88	5.85	2.5	23.5667
0013672215	68	25	1	2022-09-07	2023-11-20	4.902	15.71	25.85	2.51	2.5	2.5	14.6333
0000135080	75	8	1	2023-07-19	2024-01-29	6.889	11.44	5.51	7.5	2.5	2.5	6.46667
0003719762	71	0	1	2022-11-09	2023-08-11	262.444	22.04	24.7	2.5	2.50524	2.5	9.16667
